# Supplementary material for: Clinical-Genomic Risk Group Classification of Suspicious Lesions on Prostate Multiparametric-MRI
Source: Cancers (Basel). 2023 Oct 31;15(21):5240. doi: 10.3390/cancers15215240 (PMC10647832; doi:10.3390/cancers15215240)
Supplement: Supplementary file 1 [file cancers-15-05240-s001.zip]

Archive with 1 entries (1 files):
- cancers-2641288-SI.pdf
